# Supplementary material for: Comparative gene expression in toxic versus non-toxic strains of the marine dinoflagellate Alexandrium minutum
Source: BMC Genomics. 2010 Apr 19;11:248. doi: 10.1186/1471-2164-11-248 (PMC2874808; doi:10.1186/1471-2164-11-248)
Supplement: Additional file 3 — List of differentially expressed genes. Table of contigs identified as differentially expressed between both toxic strains and the non-toxic strain at two time-points during light phase. Included are contig IDs, microarray-based gene expression data, characterisation of the contigs, manual annotation and results of various database searches. [file 1471-2164-11-248-S3.XLS]

## Sheet: Tabelle1
Contig name	Morning		Afternoon		Geometric mean	"zero" expression in AL1T		Length in bp	%GC content	Spliced leader	Starting nucleotide of Spliced Leader	Poly-A / Poly-T		Gene product	KOG category		A. tamarense	A. catenella	A. ostenfeldii	other dino-flagellates		Pfam search results	no. of transmembrane helices predicted by TMHMM-2.0	Signal peptide predicted by SignalP 3.0		EValue Blast2x vs SP	Description Blast2x vs SP	EValue Blast2x vs nr	Description Blast2x vs nr	EValue Blast2x vs KOG	Description Blast2x vs KOG	EValue Blast2x vs KEGG	Description Blast2x vs KEGG	EValue Blast2n vs nt	Description Blast2n vs nt
145	AL3T/AL1T	AL9T/AL1T	AL3T/AL1T	AL9T/AL1T																		evalue: pfam id
Amin_56a03r	61.0239	38.6355	46.9603	61.1444	51.0086			962	52.8067			Poly-A		hypothetical protein	S							0.000035: ART
Amin_96d11r	35.7071	45.0181	45.8644	47.0603	43.1587			1110	54.3243			Poly-A		hypothetical protein					7e-17
Amin_81i24r	35.1782	40.7615	39.6978	50.2271	41.1204			881	54.0295			Poly-A		translation elongation factor P	J				3e-63			0.28: EFP_N; 0.0000015: EFP; 0.76: DUF1885				2e-09	Elongation factor P (EF-P)	1e-09	Os12g0115900 [Oryza sativa (japonica cultivar-grou			9e-09	protein translation elongation factor P (EF-P) [KO
Amin_23b11f	30.8392	41.205	38.5748	35.5836	36.3414	o		832	59.8558			Poly-T		hypothetical protein	S							0.041: HupH_C
Amin_48i15f	28.9977	33.6409	25.0038	59.7796	34.7494	o		1321	51.779			Poly-A		putative bacteria-type helicase	AKL		3e-18	1e-42	3e-22			0.097: HA; 0.26: HA; 0.2: DUF393 (nested); 0.073: HA; 0.47: G10; 0.15: Pex16 (nested); 0.2: HA (nested)						3e-15	putative helicase [uncultured Prochlorococcus mari			3e-05	helicase, putative
Amin_84i01r	50.5415	27.5459	30.1011	30.648	33.6645			635	50.3937			Poly-A		hypothetical protein			3e-07		3e-08	3e-09		0.55: PSP94
Amin_57j07r	15.5083	51.4561	15.5688	67.4458	30.2554			1095	52.1461			Poly-A		hypothetical protein	S							0.0051: GRP; 0.52: Pardaxin
Amin_83f10f	38.2773	29.4812	21.612	32.8617	29.9204	o		627	52.6316			Poly-T		hypothetical protein
Amin_56k21r	21.989	24.1302	23.2599	33.6114	25.3785			867	49.5963			Poly-A		probable translation initiation factor E4	J		5e-07		2e-14	1e-06		0.15: IF4E						5e-07	initiation factor e4 [Cryptosporidium hominis TU50			1e-07	translation initiation factor if-4E, transcripts i
Amin_75e04r	20.3686	49.1344	28.9166	13.9045	25.1862	o		880	54.3182			Poly-A		helicase, putative	AKL				5e-86			0.00000000038: HA; 0.0000003: HA; 4: HA						4e-21	helicase, putative [Chlamydia muridarum Nigg] >gi|			9e-22	helicase, putative
Amin_36k19f	24.9526	21.9726	23.8672	30.2383	25.0807			612	56.0458			Poly-T		translation elongation factor-like protein	J		1e-99	7e-58	4e-104	2e-95		0.000006: GTP_EFTU_D2; 0.000062: GTP_EFTU_D3				6e-20	Elongation factor 1-alpha (EF-1-alpha) (Elongation	9e-74	translation elongation factor-like protein [Hetero	1e-15	KOG: Translation elongation factor EF-1 alpha/Tu	5e-17	elongation factor 1 alpha, putative	4e-150	Heterocapsa rotundata clone Hro-cDNA2-1 translatio
Amin_48c03f	13.734	36.3357	12.9109	56.6665	24.5812			996	51.1044			Poly-T		hypothetical protein								0.49: API5; 0.96: CSE2						0.0001	predicted protein [Nematostella vectensis] >gi|156
Amin_95c08r	23.4609	25.4677	17.6019	21.746	21.8685			800	54.375			Poly-A		sialyltransferase involved in protein glycosilation	G			2e-16	1e-05			0.051: Glyco_transf_29				1e-08	CMP-N-acetylneuraminate-beta-galactosamide-alpha-2	3e-09	Os04g0506800 [Oryza sativa (japonica cultivar-grou	2e-08	KOG: Sialyltransferase	5e-08	St3gal2; ST3 beta-galactoside alpha-2,3-sialyltran
Amin_59d02r	20.3839	20.9298	20.4695	24.8834	21.5907			741	53.4413			Poly-A		GFA family protein, putative carbon-sulfur lyase	R				4e-138	8e-06		0.0000000000017: GFA; 0.69: DNA_ligase_ZBD (nested)						2e-27	glutathione-dependent formaldehyde-activating, GFA			7e-27	hypothetical protein
Amin_99a11r	29.1909	13.2439	28.9878	13.2551	19.632			789	57.4144					hypothetical protein
Amin_50g04r	16.8933	18.0296	16.5541	23.4499	18.5433			510	60.9804					hypothetical protein
Amin_75e02r	16.9432	24.7138	21.3629	12.8858	18.4258			276	57.6087					hypothetical protein						3e-08
Amin_73f09f	16.2314	19.1911	15.6332	21.7514	18.0405			1103	58.1142			Poly-A		hypothetical protein					9e-59
Amin_59f10r	11.1937	19.4118	14.461	26.4388	16.9773			999	55.3554			Poly-A		hypothetical protein
Amin_91i07r	21.2021	17.3937	14.5514	12.367	16.0504			780	56.5385					hypothetical protein
Amin_21e03r	12.9006	15.0676	14.7056	21.2638	15.7016			687	58.0786			Poly-A		hypothetical protein	S			2e-06	3e-17	4e-08		0.26: Ribosomal_S3_C
Amin_62b04r	14.5088	33.7429	12.4412	7.42431	14.5825	o		643	57.6983			Poly-A		hypothetical protein	S							0.46: ABG_transport
Amin_55b03r	12.2177	12.5825	13.5454	15.1946	13.337			995	52.9648	SL	A	Poly-A		hypothetical protein	S							0.77: Herpes_UL49_5		Containing a predicted signal anchor
Amin_42i10f	14.0873	12.5796	14.0361	12.5469	13.2914			494	49.3927			Poly-T		hypothetical protein
Amin_99a02r	25.4094	17.9062	11.894	5.72691	13.2682			1232	50.8117			Poly-T		hypothetical protein
Amin_47b04f	12.5143	14.1937	10.36	13.7289	12.6074			729	57.0645			Poly-T		hypothetical protein						1e-05								2e-05	putative hydroxyproline-rich protein [Micrococcus
Amin_42i14f	13.6694	13.235	11.7921	8.24851	11.5176			865	57.8035			Poly-T		hypothetical protein			6e-24	8e-11		4e-06		0.77: DUF1932						4e-05	hypothetical protein Tc00.1047053509991.80 [Trypan			9e-06	hypothetical protein, conserved
Amin_51b02f	15.9943	9.38174	16.2159	7.16836	11.4922			857	50.7585			Poly-T		hypothetical protein				5e-10		3e-09														7e-11	Symbiodinium sp. ribulosebisphosphate carboxylase
Amin_87p16r	9.2636	9.12508	10.1744	18.4024	11.2163			680	59.1176			Poly-A		Casein family protein kinase	T		1e-07	6e-14		5e-45		2e-05: Pkinase				9e-36	Casein kinase I isoform delta (Protein kinase 20)	2e-35	casein kinase [Trypanosoma cruzi strain CL Brener]	5e-36	KOG: Casein kinase (serine/threonine/tyrosine prot	4e-36	casein kinase, putative
Amin_52c03r	12.3321	20.8224	4.85306	11.5567	10.9548			1046	51.7208			Poly-A		hypothetical protein
Amin_41h03f	10.5196	11.1139	13.9482	8.60239	10.883	o		925	57.9459			Poly-T		hypothetical protein	S		1e-08			2e-10		0.77: DUF1932
Amin_50k24r	13.351	8.74779	12.6511	6.65656	9.95857			1020	59.8039			Poly-A		Kelch repeat protein	R		9e-16	1e-07	2e-14	3e-26		0.0002: Kelch_1; 0.000000014: Kelch_1; 0.000000036: Kelch_1; 0.000000037: Kelch_1; 0.00000000000046: Kelch_1	1	Containing a predicted signal peptide		2e-25	Kelch-like protein 4	3e-25	PREDICTED: similar to kelch-like 4 isoform 1 [Cani	9e-26	KOG: Proteins containing BTB/POZ and Kelch domains	8e-26	LOC491999; similar to kelch-like 4 isoform 1
Amin_89d06r	10.4813	9.09516	9.89256	10.1095	9.88135			732	56.2842			Poly-A		hypothetical protein
Amin_98g01r	6.70427	8.76743	7.76699	15.3226	9.1454			690	60.7246					hypothetical protein									2
Amin_74f12f	12.0443	8.97292	12.1772	4.96983	8.99293	o		850	54			Poly-T		hypothetical protein
Amin_67e04r	11.7493	12.4197	7.66833	5.72562	8.94668			828	56.1594					hypothetical protein					3e-134
Amin_16g08r	10.0252	9.2397	8.99624	6.25703	8.49758			770	55.1948			Poly-A		hypothetical protein
Amin_46c04r	9.36632	10.2571	6.59492	7.63267	8.33911			859	55.9953			Poly-A		hypothetical protein similar to Iron/ascorbate family oxidoreductases	R		4e-80			2e-20								6e-05	Os01g0188100 [Oryza sativa (japonica cultivar-grou	4e-05	KOG: Iron/ascorbate family oxidoreductases	0.0001	F12A12.20; oxidoreductase, 2OG-Fe(II) oxygenase fa
Amin_72f09r	10.036	6.65048	9.2193	7.82728	8.33067			606	54.4554			Poly-A		hypothetical protein	S							0.59: DUF2024
Amin_82n24r	7.39844	8.53132	6.99005	9.09495	7.95902			862	60.9049			Poly-A		phospholipase/carboxylesterase family protein	R			2e-97		1e-10		4.9E-23: Abhydrolase_2				1e-14	Acyl-protein thioesterase 2 (Lysophospholipase II)	2e-18	Carboxylesterase [Shewanella sediminis HAW-EB3] >g	7e-15	KOG: Lysophospholipase	5e-18	hypothetical phospholipase/carboxylesterase family
Amin_90h11f	10.489	9.06943	6.49926	6.45612	7.94853			1000	54.9					hypothetical protein containing a BTB/POZ-like domain	S				8e-06			0.071: BTB; 0.83: HTH_5				5e-10	BTB/POZ domain-containing protein 1 (Hepatitis C v	2e-10	PREDICTED: hypothetical protein [Strongylocentrotu	3e-10	KOG: Topoisomerase TOP1-interacting protein BTBD1	2e-10	BTBD1; BTB (POZ) domain containing 1
Amin_101b08r	7.28378	10.3576	5.7893	8.62898	7.83521			799	54.0676			Poly-A		hypothetical protein
Amin_16a08r	6.91406	9.02825	6.31625	8.48695	7.60566			801	56.3046					hypothetical protein
Amin_66c10r	7.5627	6.58333	6.07171	8.43919	7.10695	o		999	56.7568			Poly-A		hypothetical protein			6e-14
Amin_25h19r	7.27485	5.24787	7.58328	7.14377	6.7437			732	53.8251					hypothetical protein
Amin_74f09f	6.57147	5.8039	7.12655	7.51405	6.72255			673	53.9376			Poly-A		hypothetical protein			6e-29	7e-30		3e-14		0.38: Pepsin-I3												8e-07	Magnaporthe grisea 70-15 predicted protein (MGG_11
Amin_83a03f2	5.25468	8.21489	5.06144	8.98495	6.65633			1178	54.4143			Poly-T		galactose-1-phosphate uridylyltransferase	G					8e-75		0.17: GalP_UDP_transf				1e-18	Probable galactose-1-phosphate uridyl transferase	2e-22	galactose-1-phosphate uridylyltransferase [Thermot	7e-19	KOG: Galactose-1-phosphate uridylyltransferase	1e-22	galactose-1-phosphate uridylyltransferase [EC:2.7.
Amin_35a12r	6.22965	7.09062	5.3408	7.53507	6.49322			831	56.3177			Poly-A		CRAL/TRIO domain-containing protein	S					1e-21		0.00012: CRAL_TRIO				8e-06	SEC14-like protein 1	3e-07	predicted protein [Chlamydomonas reinhardtii]	3e-06	KOG: Phosphatidylinositol transfer protein PDR16 a	1e-10	hypothetical protein, conserved
Amin_76d11f	8.5074	6.6654	4.89861	5.57384	6.27282			602	56.6445			Poly-T		hypothetical protein
Amin_88b12f	6.13209	6.15202	5.85953	5.95503	6.02342			849	57.3616			Poly-T		hypothetical protein			2e-44						1
Amin_65a03f	3.24445	7.90778	4.54971	9.38385	5.75294			1137	54.4415			Poly-T		hypothetical protein				1e-06	3e-86	5e-17		0.000049: DUF1601						2e-15	hypothetical protein A35_A0967 [Coxiella burnetii			2e-13	hypothetical protein
Amin_62h07r	3.85751	6.37078	5.71972	7.78102	5.75079			562	58.1851					hypothetical protein similar to Glutathione S-transferase	S		1e-17		2e-69			0.000003: GST_C						2e-10	glutathione S-transferase [Chlamydomonas reinhardt
Amin_18h05r	6.15744	4.71368	5.83034	5.43774	5.50767			912	60.307					conserved protein containing kelch domain	R		2e-23	9e-07	4e-08	2e-57		0.000000015: Kelch_1; 0.000000000000015: Kelch_1; 0.000000000011: Kelch_1; 0.013: Kelch_1; 0.000000097: Kelch_1				2e-28	Kelch-like protein 5	2e-69	hypothetical protein TP01_0488 [Theileria parva st	3e-28	KOG: Proteins containing BTB/POZ and Kelch domains	6e-70	hypothetical protein, conserved
Amin_72f06r	4.44403	5.01233	5.62898	6.38287	5.31883			782	57.1611			Poly-A		hypothetical protein	S					1e-39		0.084: Peptidase_M61
Amin_50m16f	4.73323	6.236	3.99219	6.5533	5.2715			927	51.9957			Poly-T		hypothetical protein										Containing a predicted signal peptide
Amin_39n04f	5.35893	5.31788	4.617	5.81132	5.25851			842	55.8195	SL	T	Poly-T		hypothetical protein	S		1e-89					0.095: Peptidase_M4_C
Amin_28c01r	5.36847	5.79936	4.37656	5.43476	5.21658			837	56.3919			Poly-A		hypothetical protein					2e-105				2	Containing a predicted signal peptide
Amin_53e04r	4.97567	4.89581	6.12333	4.93261	5.20817			833	53.5414			Poly-A		Chlorophyll a-c binding protein	C		4e-45	6e-56	1e-38	1e-64		9.4E-17: Chloroa_b-bind; 0.53: EII-Sor (nested)	1			4e-12	Fucoxanthin-chlorophyll a-c binding protein A, chl	1e-43	chlorophyll A-C binding protein [Pyrocystis lunula
Amin_70c10f	5.31793	3.75475	6.32386	5.52441	5.13923			838	55.6086					hypothetical protein	S				3e-12	1e-34		0.0025: LAGLIDADG_1; 0.0025: LAGLIDADG_1
Amin_97a05r	4.42053	4.68624	4.73966	7.07761	5.13432			682	57.1848			Poly-A		putative mitochondrial import receptor subunit tom40	U				5e-74	2e-46		0.000096: Porin_3				7e-10	Mitochondrial import receptor subunit TOM40 homolo	1e-29	mitochondrial import receptor subunit tom40 [Plasm	4e-10	KOG: Translocase of outer mitochondrial membrane c	3e-30	mitochondrial import receptor subunit tom40
Amin_19d06f	4.60222	6.25577	3.57029	6.44849	5.07402			583	52.1441			Poly-T		hypothetical protein
Amin_97g01r	9.98025	4.96135	5.79609	2.23418	5.03209			537	57.1695					hypothetical protein
Amin_53f04r	4.0227	4.98959	4.39106	7.26658	5.03061			302	60.2649					hypothetical protein	S				7e-29	3e-31		0.77: Furin-like
Amin_16d01r	7.3317	2.68765	7.11663	4.34135	4.96729			884	50.7919			Poly-A		hypothetical protein	S							0.54: DUF1039; 0.26: AChE_tetra; 0.022: zf-CCHC
Amin_48g17f	5.46267	3.36335	6.50088	4.64232	4.85256			502	55.3785			Poly-T		hypothetical protein
Amin_90f11r	10.1263	2.36079	13.0875	1.72709	4.82137			653	52.9862			Poly-T		hypothetical protein	S							0.32: Pox_I6; 0.077: C1_3
Amin_52f03f	7.9161	3.19569	7.86098	2.61417	4.77498			1136	56.6021			Poly-A		hypothetical protein	S							0.2: C8; 0.14: Nucleo_LEF-12; 1.6: Nucleo_LEF-12
Amin_46a02r	5.74805	3.99513	5.45468	4.03402	4.74122			1343	54.2815			Poly-A		Abhydrolase domain-containing protein	R							0.0000000000039: Abhydrolase_1				8e-10	Tropinesterase (Atropinesterase) (Atropine acylhyd	2e-19	alpha/beta hydrolase fold [Syntrophobacter fumarox	8e-06	KOG: Soluble epoxide hydrolase	9e-10	unknown hydrolase
Amin_46h10f	6.65005	3.397	5.89476	3.73269	4.72174			770	60.9091					hypothetical protein
Amin_52d01f	5.01707	5.91836	4.6131	3.52562	4.68781			889	56.018			Poly-T		hypothetical protein	S							0.31: Cas_Cmr3; 0.45: Prefoldin
Amin_91i01r	3.37865	6.15847	4.94716	4.53792	4.64897			216	42.1296			Poly-T		hypothetical protein
Amin_78b01f	4.93868	3.86344	5.88072	3.69904	4.51363			942	54.2463			Poly-T		hypothetical protein
Amin_44h09f	3.86214	4.13296	4.85871	5.22487	4.48664			963	58.1516			Poly-T		glycyl-tRNA synthetase	J			4e-51	3e-68	2e-95		0.6: GP46; 0.47: FERM_N; 6.1E-17: HGTP_anticodon				4e-37	Putative glycyl-tRNA synthetase (Glycine--tRNA lig	8e-38	hypothetical protein SS1G_00638 [Sclerotinia scler	2e-37	KOG: Glycyl-tRNA synthetase and related class II t	1e-37	glycine-tRNA ligase, putative [EC:6.1.1.14] [KO:K0
Amin_18d11r	2.84691	7.8511	2.59936	6.9102	4.47626			1177	55.48			Poly-A		BTB/POZ-domain containing protein	R		1e-06		2e-61	1e-16		1.4E-15: BTB				8e-14	Kelch-like protein 6	1e-12	kelch-like 6 (Drosophila), isoform CRA_a [Homo sap	4e-14	KOG: Proteins containing BTB/POZ and Kelch domains	3e-13	KLHL6; kelch-like 6 (Drosophila)
Amin_23c02r	4.1186	4.43306	4.22069	5.11178	4.45505			697	60.5452					pyrrolo-quinoline quinone (PQQ) repeat - containing protein	R		6e-10		7e-08	8e-11		0.22: PQQ; 0.0001: PQQ						2e-05	PQQ enzyme repeat domain protein [Aeromonas hydrop			5e-05	quinoprotein dehydrogenase
Amin_03a12f	5.31769	5.10369	3.76438	3.78669	4.43497			659	59.6358			Poly-T		Kelch repeat protein	R			1e-07	8e-30	7e-10		0.0000002: Kelch_1; 0.0000071: Kelch_1; 0.000000016: Kelch_1				5e-10	Influenza virus NS1A-binding protein homolog (NS1-	2e-15	Kelch repeat protein [Parvibaculum lavamentivorans	4e-11	KOG: Proteins containing BTB/POZ and Kelch domains	2e-10	LOC491999; similar to kelch-like 4 isoform 1
Amin_37n13f	3.7006	5.11154	4.00802	4.9647	4.40465			660	56.6667	SL	T	Poly-T		hypothetical protein	S									Containing a predicted signal peptide
Amin_47b11r	3.22505	4.01421	3.53869	7.64471	4.32598			333	51.952			Poly-A		hypothetical protein
Amin_65b10r	6.29271	6.39812	3.4791	2.36251	4.26513			603	62.5207					hypothetical protein
Amin_45c11f	3.97974	4.61365	4.02473	4.36425	4.23776			737	47.6255			Poly-T		hypothetical protein														6e-19	unknown protein [Penicillium chrysogenum]
Amin_85j17r	7.26528	5.34685	3.84307	2.07673	4.19616			803	57.5342			Poly-A		Kelch repeat protein	R		7e-08		2e-19	1e-13		0.18: Kelch_1; 0.17: Kelch_1; 0.000004: Kelch_1; 0.62: Ocular_alb; 0.000000046: Kelch_1				2e-11	Kelch-like protein 5	5e-12	unnamed protein product [Tetraodon nigroviridis]	6e-11	KOG: Proteins containing BTB/POZ and Kelch domains	3e-11	LOC420033; similar to kelch-like 10
Amin_98a08r	3.65259	4.28314	3.49402	5.49106	4.16233			974	56.5708			Poly-A		endonuclease / exonuclease / phosphatase family protein	R					7e-13		0.014: Exo_endo_phos				3e-05	Glucose-repressible alcohol dehydrogenase transcri	5e-06	hypothetical protein PFE0980c [Plasmodium falcipar	5e-05	KOG: Glucose-repressible alcohol dehydrogenase tra	1e-06	hypothetical protein
Amin_04f02f	7.41028	3.33991	6.1634	1.94031	4.14777			292	49.6575			Poly-T		hypothetical protein										Containing a predicted signal peptide
Amin_40e21r	5.14903	2.81593	5.79184	3.38519	4.10617			410	50.7317					putative hydrolase	R							0.021: Esterase						8e-15	hypothetical protein DSM3645_27718 [Blastopirellul			1e-13	capsule polysaccharide export ATP-binding protein
Amin_92b07r	3.75879	3.58691	4.28663	4.30968	3.97267			1038	54.817	SL	A	Poly-A		hypothetical protein			4e-23						4	Containing a predicted signal anchor										1e-06	Prorocentrum minimum clone pmi-5p-8-3 calmodulin m
Amin_41d01f	3.55255	6.79667	2.4977	4.07833	3.96018			1177	54.0357			Poly-T		hypothetical protein	S							0.041: Ins_beta
Amin_56g23r	2.17324	6.53251	2.25953	7.46875	3.93426			332	53.9157			Poly-T		hypothetical protein
Amin_32h11r	5.6463	3.95691	3.99345	2.46111	3.84946			400	53.5			Poly-A		hypothetical protein				3e-60
Amin_96d08r2	3.94439	4.49843	2.92473	4.15365	3.83168			516	54.4574			Poly-A		hypothetical protein
Amin_69e05f	4.04539	3.20179	4.76088	3.40736	3.80728			477	56.1845			Poly-A		hypothetical protein
Amin_95b07r	3.48192	4.02077	2.92791	4.36802	3.65799			754	57.8249					putative sulfatase, similar to Ats family arylsulfatases	R													1e-12	sulfatase [Rhodopseudomonas palustris BisB5] >gi|9			1e-12	probable sulfatase AtsD
Amin_17d04f	3.34758	2.89678	3.72888	4.65754	3.60243			1388	58.4294			Poly-T		putative CorA-like Mg2+ transporter protein	P		2e-09			3e-40		0.000092: CorA	2			2e-09	Magnesium transport protein corA	6e-12	probable cation transporter [Gloeobacter violaceus			2e-12	probable cation transporter [KO:K03284]
Amin_94f02r	4.44487	3.49571	4.81591	2.21133	3.58659			637	53.6892					hypothetical protein	S				3e-07			0.73: DUF927
Amin_10b12f	4.00389	3.17243	3.95743	3.2653	3.57934			1292	59.1331			Poly-T		WD40 repeat protein	S		2e-56	2e-30	5e-117	1e-38		0.71: WD40; 2.2: WD40; 0.48: WD40; 0.0000000017: WD40; 0.000000013: WD40; 0.000000013: WD40; 0.0038: WD40; 0.000000000000039: WD40; 0.61: DUF1902; 0.39: WD40				2e-55	Vegetative incompatibility protein HET-E-1	4e-61	hypothetical protein SS1G_10117 [Sclerotinia scler	2e-42	KOG: U4/U6 small nuclear ribonucleoprotein Prp4 (c	4e-61	WD-repeat protein
Amin_44a04r	2.92091	3.54348	3.46254	4.49894	3.56339			627	58.5327			Poly-A		putative steroid oxidoreductase superfamily member	Q			2e-45				0.00000000018: DUF1295	2					4e-12	hypothetical protein PPSIR1_41694 [Plesiocystis pa	1e-06	KOG: Predicted steroid reductase	1e-09	protein of unknown function DUF1295
Amin_10b04f	6.5235	2.33924	4.66983	2.21742	3.54549			842	53.8005	SL	A	Poly-T		BTB/POZ-domain-containing protein	R		7e-18		8e-09	1e-19		0.000014: BTB				1e-05	Kelch-like protein 21	1e-19	tramtrack [Pfiesteria piscicida]	8e-06	KOG: Proteins containing BTB/POZ and Kelch domains	6e-05	LOC489634; similar to Hypothetical protein KIAA046	6e-05	Karlodinium micrum strain CCMP1975 isolate Kmi-cDN
Amin_92l13r	5.71862	2.70181	4.87594	2.09012	3.54237			803	53.5492					hypothetical protein				1e-27		1e-10
Amin_45g08r	5.30758	2.32026	5.51457	2.25753	3.5188			804	55.4726			Poly-A		hypothetical protein
Amin_25j01r	4.75183	2.98696	3.85405	2.69215	3.48359			426	36.6197			Poly-A		hypothetical protein
Amin_63e03r	4.19539	3.65613	3.31795	2.74287	3.4373			994	51.4085			Poly-T		hypothetical protein similar to Sentrin-specific protease 8	E				1e-09	9e-72		0.6: Peptidase_C48; 0.89: Glypican; 0.022: Peptidase_C48				1e-05	Sentrin-specific protease 8 (Sentrin/SUMO-specific	4e-11	hypothetical protein [Vitis vinifera]	6e-06	KOG: Sentrin-specific cysteine protease (Ulp1 fami	2e-08	hypothetical protein
Amin_80b11r	2.66014	3.38706	3.39609	4.50862	3.42718			826	53.3898			Poly-A		hypothetical protein			2e-18		7e-12
Amin_81k16f	3.04137	3.72456	2.82756	4.15517	3.39654			728	57.0055					hypothetical protein similar to radixin	Z		1e-05					0.51: DUF972; 0.43: CHASE3; 0.58: HalX (nested); 0.1: DUF1451 (nested); 0.4: DUF877 (nested); 0.46: FTZ (nested); 0.26: Tropomyosin (nested); 0.65: DUF593 (nested)				9e-06	Radixin	4e-05	hypothetical protein [Leishmania infantum] >gi|134	3e-05	KOG: Radixin, moesin and related proteins of the E	6e-05	RDX; moesin B
Amin_62a07f	3.12932	4.23329	2.46088	3.61352	3.29448			966	54.1408			Poly-A		hypothetical protein containing two Ricin B lectin-like domains and a putative EGF-like region.	R				9e-36			0.72: zf-A20; 0.0000035: Ricin_B_lectin
Amin_24k15r	5.01189	2.60738	4.41746	1.98074	3.27003			632	56.962	SL	G	Poly-A		hypothetical protein										Containing a predicted signal peptide
Amin_93i12r	2.28428	4.14871	2.84291	4.15691	3.25311			795	55.9748			Poly-A		hypothetical protein similar to branched-chain-amino-acid aminotransferase	ER											1e-10	Branched-chain-amino-acid aminotransferase-like pr	1e-22	predicted protein [Nematostella vectensis] >gi|156	1e-09	KOG: Branched chain aminotransferase BCAT1, pyrido	5e-10	T12H1.16; aminotransferase class IV family protein
Amin_40e21f	4.12645	2.49164	4.02277	2.62459	3.22784			327	50.1529			Poly-T		hypothetical protein	S				6e-18									3e-11	hypothetical protein RB6145 [Rhodopirellula baltic			7e-12	hypothetical protein
Amin_50e12r	5.30681	2.14004	4.17225	2.1699	3.18432			1328	55.1958			Poly-A		hypothetical protein	S							0.37: CS; 0.39: Arf
Amin_56g23f	1.6262	3.9142	2.0938	7.63619	3.1762			588	64.2857					putative Alpha-L-fucosidase 1	G											9e-12	Alpha-L-fucosidase 1 precursor (Alpha-L-fucoside f	6e-29	hypothetical protein BACCAC_01347 [Bacteroides cac			3e-19	alpha-L-fucosidase [EC:3.2.1.51] [KO:K01206]
Amin_49j09r	3.26917	2.04297	4.03721	3.54329	3.12642			713	59.3268			Poly-A		hypothetical protein	S							28: MORN_2; 2.1: MORN_2; 9.7: MORN_2						1e-08	Phophatidylinositol-4-phosphate 5-kinase [Algoriph			3e-08	hypothetical protein
Amin_58i02r	5.57664	1.97321	4.37149	1.8585	3.07493			827	57.7993			Poly-A		hypothetical protein, conserved	S			1e-31	2e-80	8e-70		0.38: Noggin; 0.38: TIL						4e-62	hypothetical protein [Pfiesteria piscicida]			8e-36	hypothetical protein
Amin_08e12r	3.59055	3.99529	2.40419	2.44982	3.03182			1283	55.1832			Poly-A		hypothetical protein	S							0.69: DUF448; 0.91: DUF1771; 0.48: Fuc4NAc_transf
Amin_37h21f	4.28633	3.02702	2.55491	2.36833	2.97666			760	55.3947			Poly-T		hypothetical protein						3e-08
Amin_03c03f	3.57061	3.76365	2.13512	2.66259	2.95644			962	58.7318			Poly-T		hypothetical protein			3e-24		4e-28
Amin_87j24r	2.7724	2.34657	3.06157	3.65803	2.92159			689	51.3788			Poly-A		hypothetical protein					9e-84
Amin_81a18f	3.4894	2.2181	2.90502	3.15922	2.90312			1069	58.0917			Poly-T		repeat-containing sequence	S					1e-44		11: QLQ; 9.5: QLQ; 0.21: NMT1; 43: QLQ (nested); 18: QLQ				2e-05	Repetitive proline-rich cell wall protein 2 precur	9e-39	IcmE (DotG) [Legionella pneumophila subsp. pneumop	7e-10	KOG: FOG: Low-complexity	2e-39	icmE; IcmE (DotG)
Amin_70g03r	3.27697	2.84035	2.74034	2.73979	2.89129			689	59.0711			Poly-A		ferrochelatase	H					1e-80		3.7E-23: Ferrochelatase; 0.74: CHP02647 (nested)				4e-34	Ferrochelatase (Protoheme ferro-lyase) (Heme synth	3e-35	Ferrochelatase [Pseudomonas fluorescens PfO-1] >gi	7e-06	KOG: Protoheme ferro-lyase (ferrochelatase)	5e-45	ferrochelatase [EC:4.99.1.1] [KO:K01772]
Amin_99b09r	2.66751	2.90849	2.68954	3.22316	2.86374			816	54.902			Poly-A		hypothetical protein
Amin_53f01f	3.44199	2.10528	3.54865	2.54643	2.84465			1167	52.3565			Poly-A		putative lipolytic enzyme, G-D-S-L family	I		3e-10	1e-43		1e-11		0.48: Chitin_bind_1; 0.0000098: Lipase_GDSL; 0.75: DUF1415 (nested); 0.55: Peptidase_C13 (nested)						9e-11	lipolytic enzyme, G-D-S-L family [Sphingomonas wit			2e-07	putative secreted protein
Amin_22e09r	3.12762	2.05023	3.51549	2.86304	2.83438			628	56.5287	incomplete SL	T			hypothetical protein
Amin_15h11f	2.62109	4.25896	1.85889	2.82133	2.76613			536	59.8881			Poly-T		hypothetical protein						1e-33
Amin_82n04r	2.59627	2.90017	2.06055	3.64037	2.74142			812	56.8966					hypothetical protein containing a putative Ricin-type beta-trefoil lectin domain	R		9e-06		4e-49			0.0000000064: Ricin_B_lectin; 0.0000066: Ricin_B_lectin
Amin_40e07r	2.826	2.39026	2.99632	2.57744	2.6875			687	56.623					hypothetical protein
Amin_34a06r	5.40299	2.48518	2.39292	1.59943	2.67745			530	57.1698					hypothetical protein	S							0.66: Sua5_yciO_yrdC; 0.3: SepQ		Containing a predicted signal peptide
Amin_68d07f	2.94545	2.51007	2.84783	2.42083	2.67195			787	58.9581	incomplete SL	T			rrm family protein similar to mei2	RD		3e-06	9e-08	2e-14	1e-11						4e-06	Meiosis protein mei2	3e-09	AML1 [Beta vulgaris]	1e-08	KOG: Protein Mei2, essential for commitment to mei	1e-07	F15J5.90; RNA recognition motif (RRM)-containing p
Amin_79g11r	2.21741	3.26422	1.98856	3.5393	2.67159			812	58.2512			Poly-A		hypothetical protein similar to various hydrolytic enzymes	S					2e-61								9e-13	phospholipase/Carboxylesterase [Lentisphaera arane			7e-11	hypothetical protein
Amin_65d02r	3.47368	2.25368	2.78637	2.29684	2.6605			688	55.6686					putative Ubiquitin-like domain-containing CTD phosphatase 1	K							0.36: GPP34				4e-25	Ubiquitin-like domain-containing CTD phosphatase 1	2e-32	hypothetical protein DDBDRAFT_0217344 [Dictyosteli	6e-24	KOG: TFIIF-interacting CTD phosphatase, including	6e-33	hypothetical protein
Amin_68h10f	2.16013	3.09858	2.23917	3.1137	2.61367			732	56.0109			Poly-A		hypothetical protein
Amin_76g03r	2.68467	2.27848	3.05974	2.44693	2.60142			803	56.6625			Poly-A		hypothetical protein			1e-05	3e-07	6e-17	9e-20		0.16: Macro; 0.85: BRE1						2e-05	hypothetical protein Tb11.01.1900 [Trypanosoma bru			1e-05	hypothetical protein, conserved
Amin_14c07f	3.31432	2.82605	2.5352	1.86785	2.58067			839	56.9726			Poly-T		hypothetical protein					3e-07	3e-06
Amin_40e09f	1.85791	2.31497	2.62833	3.75198	2.55198			463	56.5875					hypothetical protein				1e-69					2	Containing a predicted signal peptide				1e-10	protein of unknown function DUF1295 [Mycobacterium
Amin_36a03f	2.38089	2.52578	2.74125	2.37376	2.50109			784	53.9541	SL	T	Poly-T		hypothetical protein						1e-13														2e-07	Peridinium foliaceum clone 3 proliferating cell nu
Amin_12c01r	1.88953	2.28803	2.24617	3.93705	2.48661			756	63.2275					aminotransferase, class I or II	E			1e-06		6e-06		0.79: Transposase_9; 0.00061: Aminotran_1_2 (nested); 0.25: DUF1511				1e-10	Aspartate aminotransferase (Transaminase A) (AspAT	1e-44	aminotransferase, classes I and II [Stigmatella au	1e-11	KOG: Kynurenine aminotransferase, glutamine transa	9e-41	putative aminotransferase protein [EC:2.6.1.-]
Amin_54c04f	2.42291	2.13751	2.94159	2.50276	2.48492			556	50.1799			Poly-A		hypothetical protein
Amin_42a06f	1.76553	3.03438	2.02801	3.03675	2.39666			846	56.7376			Poly-T		hypothetical protein	S							0.85: D5_N; 0.6: DUF1650		Containing a predicted signal peptide
Amin_54e05r	1.9723	2.59279	2.2352	2.83911	2.38677			628	58.758					hypothetical protein
Amin_44e10r	1.68009	2.64957	1.95372	3.12907	2.284			904	56.8584			Poly-A		TPR repeat-containing protein similar to N-acetylglucosaminyltransferases (O-GlcNAc transferase).	S					1e-08		0.017: TPR_2; 0.0000016: TPR_2; 0.00000068: TPR_1; 0.00069: TPR_2; 0.0051: TPR_2; 0.0099: TPR_1; 0.00017: TPR_2; 0.48: Flagellin_C (nested)				2e-10	UDP-N-acetylglucosamine--peptide N-acetylglucosami	3e-17	COG0457: FOG: TPR repeat [Nostoc punctiforme PCC 7	1e-10	KOG: O-linked N-acetylglucosamine transferase OGT	7e-15	TPR repeat
Amin_28h06f	2.27668	2.36112	2.0928	2.22611	2.23704			1097	55.8797			Poly-T		hypothetical protein
Amin_63c06r	1.75479	2.3275	2.00801	3.00056	2.22726			802	56.7332			Poly-A		RNA-binding protein similar to mei2	D		3e-07	1e-10	3e-15	5e-10		8.9e-13: RRM_2						3e-07	AML1 [Beta vulgaris]	1e-06	KOG: Protein Mei2, essential for commitment to mei	8e-06	K22G18.10; Meiosis protein mei2-related
Amin_69c02f	1.63571	2.68906	1.96581	2.66556	2.19109			1172	57.0819			Poly-A		conserved hypothetical protein	S		4e-19			2e-13								9e-22	hypothetical protein SNOG_02514 [Phaeosphaeria nod			3e-20	hypothetical protein
Amin_93i24r	1.80966	2.17586	1.92546	2.69743	2.12656			919	60.0653			Poly-A		hypothetical protein				3e-30	2e-79	4e-40		0.88: C1_3						4e-06	predicted protein [Chlamydomonas reinhardtii]
Amin_25e03f2	1.67767	2.31349	1.63817	3.09971	2.107			607	56.0132			Poly-T		hypothetical protein			1e-09
Amin_98g11r	2.53771	2.5141	1.65379	1.78504	2.08323			865	61.1561			Poly-T		hypothetical protein			2e-67	1e-38	5e-57	8e-55		0.39: Cystatin
Amin_34h03r	1.55776	2.50044	1.93479	2.2292	2.02453			494	59.1093	SL	T			putative small nuclear ribonucleoprotein polypeptide E	A		6e-47			1e-52		3.1E-19: LSM				3e-28	Probable small nuclear ribonucleoprotein E (snRNP-	8e-29	small nuclear ribonucleoprotein homolog [Arabidops	4e-30	KOG: Small nuclear ribonucleoprotein E	2e-29	F17I23.330; small nuclear ribonucleoprotein E, put	1e-07	Ostreococcus lucimarinus CCE9901 chromosome 20, co
Amin_54c06r	1.64109	2.01988	2.03655	2.4019	2.00668			729	54.4582			Poly-A		hypothetical protein								0.31: GCD14						2e-05	WGR domain protein [Salinispora tropica CNB-440] >
Amin_18a01f	1.70492	2.02078	2.05995	2.05265	1.95366			637	44.27			Poly-T		hypothetical protein
Amin_31b03f	-2.52573	-1.86825	-2.60446	-1.77577	-2.16138			1160	57.5			Poly-A		Leucine-rich repeat-containing protein	R		3e-28	4e-06	5e-33	1e-27		0.73: IBR; 0.009: C1_3 (nested); 0.1: PHD; 37: LRR_1; 0.021: LRR_1; 0.22: LRR_1; 1: LRR_1; 0.01: LRR_1; 0.021: LRR_1				9e-23	Leucine-rich repeat-containing protein 1 (LAP and	1e-30	small GTP-binding protein [Trichodesmium erythraeu	3e-26	KOG: FOG: Leucine rich repeat	4e-30	hypothetical protein
Amin_67h11f	-1.8359	-2.16059	-2.2581	-2.46401	-2.16746			633	60.6635			Poly-A		hypothetical protein	S							0.57: SpoVR; 0.18: DUF325
Amin_78b09r	-2.06651	-2.1053	-2.58268	-2.03062	-2.18556			722	57.2022			Poly-A		hypothetical protein	S									Containing a predicted signal peptide
Amin_93m24r	-1.86075	-3.62518	-1.98971	-2.1517	-2.31818			604	53.6424			Poly-A		hypothetical protein
Amin_88a09f	-2.7675	-2.85306	-2.00574	-2.11346	-2.40529			737	59.4301			Poly-T		hypothetical protein
Amin_101h04r	-2.76198	-1.87587	-3.23339	-2.01986	-2.41185			702	60.6838			Poly-A		inorganic H+ pyrophosphatase, 3'-region.	C		9e-15	9e-15	3e-28	6e-21		6.8E-24: H_Ppase				3e-10	Pyrophosphate-energized proton pump (Pyrophosphate	3e-12	inorganic pyrophosphatase [Chlamydomonas reinhardt			1e-10	inorganic H+ pyrophosphatase [EC:3.6.1.1] [KO:K015	5e-05	Symbiobacterium thermophilum IAM 14863 DNA, comple
Amin_41n09f	-2.38655	-2.4277	-2.51492	-2.456	-2.44585			673	57.9495			Poly-T		hypothetical protein	S				1e-71			0.024: 7tm_1
Amin_32a09f	-1.84898	-2.96476	-2.28615	-2.94251	-2.46426			692	55.3468			Poly-T		hypothetical protein containing a domain similar to the Alpha-glucuronidase C-terminus								0.00001: Glyco_hydro_67C
Amin_89a11r	-2.9735	-2.59285	-2.73007	-1.82749	-2.4904			635	55.748			Poly-A		hypothetical protein
Amin_55d04r	-2.26624	-2.63092	-2.45317	-3.14378	-2.60405			544	61.0294			Poly-A		hypothetical protein			4e-37		9e-17	1e-05						2e-07	Probable NADPH reductase TAH18	3e-07	hypothetical protein SNOG_13742 [Phaeosphaeria nod	2e-05	KOG: NADP-dependent flavoprotein reductase	0.0001	TAH18; Product of gene unknown
Amin_70h12r	-3.27485	-2.75865	-2.87725	-2.31552	-2.78534			1320	49.2424			Poly-A		hypothetical protein										Containing a predicted signal peptide
Amin_89h11r	-2.24506	-3.02721	-2.6512	-3.35262	-2.78788			974	58.4189			Poly-A		hypothetical protein containing a putative 'Cold-shock' DNA-binding domain	S		8e-06	1e-07		3e-23		0.00014: CSD; 0.0042: CSD; 0.13: DUF1686 (nested)
Amin_41l01r	-2.42804	-4.76761	-2.74992	-2.5925	-3.01404			560	58.75					hypothetical protein
Amin_26c24r	-2.40181	-3.05048	-3.53549	-3.2226	-3.02267			628	52.707					hypothetical protein					6e-06
Amin_08b04f	-3.01097	-1.89462	-5.62609	-2.71853	-3.05628			836	51.4354			Poly-T		hypothetical protein
Amin_26e02r	-3.41317	-2.46796	-5.25514	-2.77889	-3.33034			1122	59.893			Poly-A		hypothetical protein			6e-11	2e-08		8e-08
Amin_30a05r	-4.15541	-3.13131	-3.6089	-2.62513	-3.33209			700	60.1429	SL	T			Cyclin-dependent kinases regulatory subunit 1.	D					1e-52		5.3E-42: CKS; 0.94: APC_15aa (nested)				4e-23	Cyclin-dependent kinases regulatory subunit 1	2e-30	hypothetical protein [Paramecium tetraurelia] >gi|	4e-22	KOG: Cyclin-dependent protein kinase CDC28, regula	3e-21	T1E2.12; cyclin-dependent kinase / CDK (CKS1)	8e-07	Oryza sativa (japonica cultivar-group) genomic DNA
Amin_08d08f	-3.5331	-2.45578	-4.56618	-3.73193	-3.48705			577	45.4073			Poly-T		hypothetical protein
Amin_78e05f	-2.1479	-7.04733	-2.19992	-4.82073	-3.55951			716	56.5642					hypothetical protein								0.3: Plant_tran
Amin_76e01f	-4.08291	-3.51823	-3.69916	-3.05845	-3.57046			564	59.0426			Poly-T		hypothetical protein
Amin_60a08f	-3.04098	-4.05871	-4.90235	-3.33883	-3.77008			673	60.4755					hypothetical protein
Amin_09b02f	-3.74666	-2.41014	-5.88898	-4.34294	-3.89832			764	49.7382			Poly-T		Glutaredoxin family protein	F							0.00001: Glutaredoxin						2e-17	hypothetical protein OsI_018903 [Oryza sativa (ind	2e-17	KOG: Glutaredoxin-related protein	2e-16	MQJ2.15; expressed protein
Amin_56g17r	-4.95163	-5.09959	-3.98336	-2.61259	-4.02625			1061	56.0792			Poly-A		hypothetical protein								0.95: RNA_pol_L; 0.36: DUF1296
Amin_82l24r	-2.64357	-5.09911	-2.52407	-8.28949	-4.09806			719	54.242			Poly-A		hypothetical protein	S							0.7: Hp0062; 0.11: TRCF
Amin_101g10r	-5.88476	-2.44884	-6.17801	-3.24024	-4.12125			615	56.4228	SL	T	Poly-A		hypothetical protein			5e-27		5e-26
Amin_46b03r	-3.77599	-5.10729	-4.34533	-3.53883	-4.14979			800	52	SL	T	Poly-T		hypothetical protein									4	Containing a predicted signal peptide
Amin_79k23f	-4.31165	-4.47795	-4.8862	-3.35121	-4.21671			1121	52.81			Poly-T		hypothetical protein	S		2e-20	2e-07	2e-93	2e-54		0.032: Ion_trans; 0.61: EVI2A (nested); 0.00026: efhand; 9.9: efhand	1	Containing a predicted signal anchor				2e-05	PREDICTED: hypothetical protein [Mus musculus]			9e-05	proteophosphoglycan 5
Amin_99a09r	-1.59738	-11.6227	-2.43442	-7.85552	-4.34082			924	57.9004			Poly-A		hypothetical protein	S					6e-12		0.52: DnaG_DnaB_bind; 1: DUF836
Amin_29e07r	-4.13554	-4.69482	-4.22084	-4.74056	-4.43961			528	57.0076	SL	T	Poly-T		hypothetical protein			4e-23		4e-26
Amin_88f01r2	-3.74002	-4.77238	-4.1213	-5.38059	-4.46034			664	59.9398			Poly-A		hypothetical protein
Amin_14f08f	-2.19677	-11.1193	-1.9064	-10.5334	-4.7061			1360	52.7941			Poly-A		hypothetical protein								0.54: Ubie_methyltran						0.0001	hypothetical protein PPSIR1_23524 [Plesiocystis pa
Amin_74g08f	-5.12359	-4.23219	-5.85507	-4.40985	-4.86434			918	59.8039			Poly-T		Dynein heavy chain family protein	Z		6e-11			1e-22		2.2E-79: Dynein_heavy; 0.72: DUF1273 (nested)	2			9e-25	Dynein beta chain, ciliary	7e-55	Dynein heavy chain family protein [Tetrahymena the	2e-35	KOG: Dyneins, heavy chain	1e-44	dynein heavy chain, putative
Amin_90d11f	-3.21793	-7.96074	-3.4864	-6.50978	-4.91042			801	53.3084			Poly-T		hypothetical protein
Amin_50e06f	-4.81215	-8.07495	-4.18886	-4.96582	-5.33202			690	54.3478			Poly-T		hypothetical protein	S							0.94: zf-C4_Topoisom
Amin_56a19f	-10.8621	-3.31039	-7.97606	-3.01684	-5.42354			852	54.6948			Poly-A		hypothetical protein	S							0.74: Osteopontin; 0.69: Prokineticin	1	Containing a predicted signal peptide
Amin_88h09r2	-2.19414	-11.9165	-2.68592	-12.4667	-5.43957			936	55.3419			Poly-A		hypothetical protein
Amin_32h03r	-5.41696	-6.56854	-4.58709	-6.57717	-5.72401			574	57.4913			Poly-A		hypothetical protein
Amin_18e09r	-2.55178	-15.829	-2.08123	-16.2974	-6.08392			878	55.0114			Poly-A		hypothetical protein
Amin_64f09f	-5.40456	-10.0372	-3.7566	-7.51317	-6.25529			916	53.4935			Poly-A		hypothetical protein	S				6e-52			0.77: NTP_transf_2
Amin_98c11r	-7.37107	-5.13777	-6.85385	-6.37299	-6.37743			490	53.8776			Poly-T		hypothetical protein					2e-18
Amin_62e05f	-4.60127	-12.0299	-4.18714	-9.84993	-6.9123			740	58.6486			Poly-A		hypothetical protein	S							0.24: hATC
Amin_78h04f	-7.36294	-9.16215	-7.1736	-6.20228	-7.40175			663	52.6395	incomplete SL	T	Poly-A		hypothetical protein	S							0.33: RAG2
Amin_16h04r	-7.83317	-7.56301	-9.1928	-7.39966	-7.96752			819	58.2418			Poly-A		Peptide chain release factor 1 (RF-1).	J					6e-09		1.3E-44: RF-1				1e-51	Peptide chain release factor 1 (RF-1)	7e-51	COG0216: Protein chain release factor A (ISS) [Ost	1e-49	KOG: Mitochondrial polypeptide chain release facto	5e-51	translation releasing factor RF-1 [KO:K02835]	2e-08	Gloeobacter violaceus PCC 7421 DNA, complete genom
Amin_54d10r	-5.04832	-12.5039	-4.12111	-17.6167	-8.22777			579	56.304					hypothetical protein
Amin_59d12r	-7.75899	-8.90786	-8.10017	-8.38743	-8.278			683	55.6369			Poly-A		hypothetical protein
Amin_42k04f	-2.60183	-29.1528	-2.82347	-30.2004	-8.96785			856	58.2944			Poly-T		hypothetical protein similar to taurine catabolism dioxygenase TauD	S							0.000000022: TauD						9e-14	hypothetical protein AM1_4801 [Acaryochloris marin			7e-06	hypothetical protein
Amin_44h03r	-9.11641	-13.2114	-9.27966	-9.68361	-10.1997			888	55.9685			Poly-A		Fibronectin type III domain-containing protein								2.9: fn3; 0.00059: fn3; 1.2: fn3				8e-13	Titin (Connectin) (Rhabdomyosarcoma antigen MU-RMS	2e-14	PREDICTED: similar to titin isoform N2-A [Strongyl	5e-14	KOG: Projectin/twitchin and related proteins	4e-13	CG32019; CG32019 gene product from transcript CG32
47
